# Supplementary material for: Directed Self-Assembly of an Acid-Responsive Block Copolymer for Hole-Shrink Process and Pattern Transfer
Source: Nanomaterials (Basel). 2025 Oct 16;15(20):1571. doi: 10.3390/nano15201571 (PMC12566743; doi:10.3390/nano15201571)
Supplement: Supplementary file 1 [file nanomaterials-15-01571-s001.zip]

Archive with 1 entries (1 files):
- nanomaterials-3911277-supplementary.pdf
